# Supplementary material for: Epithelial‐Mesenchymal Plasticity in the D‐Meso‐Sonobe Mesothelioma Cell Line: A Putative Model of Epithelial–Mesenchymal Transition in Mesothelioma
Source: Thorac Cancer. 2025 May 21;16(10):e70091. doi: 10.1111/1759-7714.70091 (PMC12093248; doi:10.1111/1759-7714.70091)
Supplement: Supplementary file 3 — Table S2. Representative differentially expressed transcripts between the epithelioid (E1 and E2) and spindle‐shape mesenchymal (S1 and S2) D‐Meso‐Sonobe cell groups are presented. Approximately 100 transcripts, selected based on a false discovery rate (FDR) threshold of < 0.05, along with their transcripts per million (TPM) values, are listed. [file TCA-16-e70091-s002.xlsx]

## Sheet: Sheet1
		Gene ID			Description		TPM: E1	TPM: E2	TPM:S1	TPM:S2	FDR	TPM: E1	TPM: E2	TPM:S1	TPM:S2			FDR
		CASP4_1			caspase 4		0.73	0	10.47	23.79	0.00363136	0.73	0	10.47	23.79			0.00363136
		RNA28SN5			RNA, 28S ribosomal N5		0	0	6.17	17.15	2.0145e-19	0	0	6.17	17.15			2.0145e-19
		SLC25A12			solute carrier family 25 member 12		0	0	0.44	0.39	0.015654	0	0	0.44	0.39			0.015654
		SSPOP			SCO-spondin, pseudogene		0.01	0.01	0.2	0.18	0.0177348	0.01	0.01	0.2	0.18			0.0177348
		WDR49			WD repeat domain 49		0	0.03	0.41	1.19	0.0199317	0	0.03	0.41	1.19			0.0199317
		TJP3			tight junction protein 3		0.03	0.03	0.8	0.66	0.0269056	0.03	0.03	0.8	0.66			0.0269056
		SBK1			SH3 domain binding kinase 1		0	0.03	1.01	0.37	0.0266216	0	0.03	1.01	0.37			0.0266216
		QPRT			quinolinate phosphoribosyltransferase		0.05	0.04	1.25	1.13	0.0167184	0.05	0.04	1.25	1.13			0.0167184
		LINGO2			leucine rich repeat and Ig domain containing 2		0.02	0.06	1.3	0.28	0.0383225	0.02	0.06	1.3	0.28			0.0383225
		LOC105377635			uncharacterized LOC105377635		0.03	0.07	4.43	0.58	0.00791933	0.03	0.07	4.43	0.58			0.00791933
		PI15			peptidase inhibitor 15		0.12	0.09	1.4	0.68	0.0292521	0.12	0.09	1.4	0.68			0.0292521
		SPINT1-AS1			SPINT1 antisense RNA 1		0	0.24	4.17	3.59	0.0475904	0	0.24	4.17	3.59			0.0475904
		KLF9			KLF transcription factor 9		0.4	0.25	4.04	1.45	0.0383225	0.4	0.25	4.04	1.45			0.0383225
		CHRNA9			cholinergic receptor nicotinic alpha 9 subunit		0.09	0.29	2.24	3.56	0.013082	0.09	0.29	2.24	3.56			0.013082
		RGPD1			RANBP2 like and GRIP domain containing 1		0.67	0.3	0	0	0.00177824	0.67	0.3	0	0			0.00177824
		VCAM1			vascular cell adhesion molecule 1		0.44	0.32	4.1	3.54	0.00304785	0.44	0.32	4.1	3.54			0.00304785
		MIR210HG			MIR210 host gene		0.32	0.32	7.05	2.02	0.0266216	0.32	0.32	7.05	2.02			0.0266216
		PARD3B			par-3 family cell polarity regulator beta		0.57	0.41	3.44	1.8	0.0388069	0.57	0.41	3.44	1.8			0.0388069
		RANBP3L			RAN binding protein 3 like		0.35	0.42	4.44	4.57	8.87133e-05	0.35	0.42	4.44	4.57			8.87133e-05
		BEAN1			brain expressed associated with NEDD4 1		0.18	0.52	9.17	1.91	0.0383225	0.18	0.52	9.17	1.91			0.0383225
		JAK3			Janus kinase 3		0.49	0.54	7.15	2.22	0.0168817	0.49	0.54	7.15	2.22			0.0168817
		HSPE1-MOB4			HSPE1-MOB4 readthrough		0.76	0.66	0	0	0.00118405	0.76	0.66	0	0			0.00118405
		TP53INP1			tumor protein p53 inducible nuclear protein 1		1.35	0.7	8.68	3.29	0.0443765	1.35	0.7	8.68	3.29			0.0443765
		YPEL2			yippee like 2		1.27	0.82	9.3	4.61	0.00464618	1.27	0.82	9.3	4.61			0.00464618
		GREM2			gremlin 2, DAN family BMP antagonist		0.31	0.94	12.63	4.05	0.00770168	0.31	0.94	12.63	4.05			0.00770168
		MFSD6			major facilitator superfamily domain containing 6		0.77	1.02	5.61	3.14	0.0388069	0.77	1.02	5.61	3.14			0.0388069
		PTGDS			prostaglandin D2 synthase		0.18	1.23	22.13	11.38	0.00941183	0.18	1.23	22.13	11.38			0.00941183
		ANKFN1			ankyrin repeat and fibronectin type III domain containing 1		0.6	1.33	10.22	3.28	0.041716	0.6	1.33	10.22	3.28			0.041716
		B3GALT5			beta-1,3-galactosyltransferase 5		2.41	1.33	0.42	0.44	0.0379403	2.41	1.33	0.42	0.44			0.0379403
		CELSR2			cadherin EGF LAG seven-pass G-type receptor 2		1.24	1.36	3.42	4.04	0.0407185	1.24	1.36	3.42	4.04			0.0407185
		DEPP1			DEPP autophagy regulator 1		1.97	1.77	32.12	10.24	0.0012495	1.97	1.77	32.12	10.24			0.0012495
		DBP			D-box binding PAR bZIP transcription factor		6.4	1.98	45.13	16.23	0.0407185	6.4	1.98	45.13	16.23			0.0407185
		IRF9			interferon regulatory factor 9		1.87	2	13.71	7.67	0.0388069	1.87	2	13.71	7.67			0.0388069
		IRF9_1			interferon regulatory factor 9		1.87	2	13.71	7.67	0.0388069	1.87	2	13.71	7.67			0.0388069
		PLEKHA4			pleckstrin homology domain containing A4		1.92	2.04	10	7.41	0.0381279	1.92	2.04	10	7.41			0.0381279
		SORBS2			sorbin and SH3 domain containing 2		0.46	2.14	12.1	14.16	0.00342579	0.46	2.14	12.1	14.16			0.00342579
		LINC02475			long intergenic non-protein coding RNA 2475		3.67	2.44	22.76	9.46	0.0296893	3.67	2.44	22.76	9.46			0.0296893
		DRGX			dorsal root ganglia homeobox		5.01	2.52	0.32	0.7	0.041716	5.01	2.52	0.32	0.7			0.041716
		APOL6			apolipoprotein L6		2.27	2.56	7.39	5.98	0.0375973	2.27	2.56	7.39	5.98			0.0375973
		DHX58			DExH-box helicase 58		2.5	2.79	12.32	10.03	0.0208733	2.5	2.79	12.32	10.03			0.0208733
		CFB			complement factor B		2.58	3.26	22.02	9.94	0.0150997	2.58	3.26	22.02	9.94			0.0150997
		SEMA6B			semaphorin 6B		4.02	3.32	21.88	11.99	0.00529599	4.02	3.32	21.88	11.99			0.00529599
		MX1			MX dynamin like GTPase 1		2.93	3.4	16.81	10.37	0.0199317	2.93	3.4	16.81	10.37			0.0199317
		KLHL24			kelch like family member 24		4.46	3.69	13.11	10.52	0.0246785	4.46	3.69	13.11	10.52			0.0246785
		RAB3D			RAB3D, member RAS oncogene family		7.53	3.7	33.29	16.14	0.0383225	7.53	3.7	33.29	16.14			0.0383225
		HLA-F			major histocompatibility complex, class I, F		4.11	3.75	23.37	13.57	0.0443765	4.11	3.75	23.37	13.57			0.0443765
		LAMA5			laminin subunit alpha 5		5.52	3.81	16.52	13.37	0.0119516	5.52	3.81	16.52	13.37			0.0119516
		C1RL			complement C1r subcomponent like		2.84	3.86	15.05	10.36	0.027749	2.84	3.86	15.05	10.36			0.027749
		C1RL_1			complement C1r subcomponent like		2.84	3.86	15.05	10.36	0.027749	2.84	3.86	15.05	10.36			0.027749
		CLSTN3_1			calsyntenin 3		3.88	4.08	17.13	10.77	0.0199317	3.88	4.08	17.13	10.77			0.0199317
		SH3BP2			SH3 domain binding protein 2		4.28	4.12	17.04	9.24	0.041716	4.28	4.12	17.04	9.24			0.041716
		GAS7			growth arrest specific 7		6.48	4.53	26.56	28.67	7.32492e-06	6.48	4.53	26.56	28.67			7.32492e-06
		FAM171A2			family with sequence similarity 171 member A2		4.94	4.76	18.16	15.45	0.00941183	4.94	4.76	18.16	15.45			0.00941183
		HELZ2			helicase with zinc finger 2		6.99	4.8	27.43	16.17	0.0142392	6.99	4.8	27.43	16.17			0.0142392
		CLSTN3			calsyntenin 3		4.63	5.24	18.36	12.43	0.0319313	4.63	5.24	18.36	12.43			0.0319313
		C1R			complement C1r		2.3	5.48	13.49	19.89	0.041716	2.3	5.48	13.49	19.89			0.041716
		C1R_1			complement C1r		2.3	5.48	13.49	19.89	0.041716	2.3	5.48	13.49	19.89			0.041716
		ABCC3			ATP binding cassette subfamily C member 3		2.91	5.6	44.53	11.79	0.0250798	2.91	5.6	44.53	11.79			0.0250798
		HLA-DOA			major histocompatibility complex, class II, DO alpha		6.51	5.7	40.04	21.21	0.00126654	6.51	5.7	40.04	21.21			0.00126654
		BCL3			BCL3 transcription coactivator		7.94	5.85	23.58	23.69	0.0208733	7.94	5.85	23.58	23.69			0.0208733
		HCP5			HLA complex P5		3.09	5.98	27.32	16.93	0.0104902	3.09	5.98	27.32	16.93			0.0104902
		TRIB2			tribbles pseudokinase 2		11.59	6.48	34.53	33.8	0.0104902	11.59	6.48	34.53	33.8			0.0104902
		H6PD			hexose-6-phosphate dehydrogenase/glucose 1-dehydrogenase		3.96	6.8	25.06	14.79	0.0240739	3.96	6.8	25.06	14.79			0.0240739
		PNRC1			proline rich nuclear receptor coactivator 1		8.11	7.19	37.41	32.86	9.50272e-05	8.11	7.19	37.41	32.86			9.50272e-05
		ADAMTS6			ADAM metallopeptidase with thrombospondin type 1 motif 6		5.94	8.11	0.93	1.83	0.010966	5.94	8.11	0.93	1.83			0.010966
		IQSEC2			IQ motif and Sec7 domain ArfGEF 2		12.69	9.21	45.73	21.6	0.0327241	12.69	9.21	45.73	21.6			0.0327241
		LOXL1			lysyl oxidase like 1		5.78	10.24	61.19	23.16	0.0177348	5.78	10.24	61.19	23.16			0.0177348
		SPINT1			serine peptidase inhibitor, Kunitz type 1		8.77	10.56	41.66	27.72	0.00791933	8.77	10.56	41.66	27.72			0.00791933
		NAT14			N-acetyltransferase 14 (putative)		17.41	11.28	59.1	40.54	0.0308467	17.41	11.28	59.1	40.54			0.0308467
		HLA-DPB1			major histocompatibility complex, class II, DP beta 1		14.88	11.38	55.58	30.84	0.0327241	14.88	11.38	55.58	30.84			0.0327241
		JUP			junction plakoglobin		12.15	11.58	49.59	36.24	0.00194131	12.15	11.58	49.59	36.24			0.00194131
		MARCHF4			membrane associated ring-CH-type finger 4		17.43	13.77	3	3.31	1.37861e-05	17.43	13.77	3	3.31			1.37861e-05
		LTBP3			latent transforming growth factor beta binding protein 3		16.82	13.87	37.11	46.44	0.0177348	16.82	13.87	37.11	46.44			0.0177348
		TMEM129			transmembrane protein 129, E3 ubiquitin ligase		20.2	14.25	75.33	38.66	0.047717	20.2	14.25	75.33	38.66			0.047717
		CALD1			caldesmon 1		19.01	14.25	4.84	5.67	0.0103187	19.01	14.25	4.84	5.67			0.0103187
		NRP2			neuropilin 2		21.64	15.05	34.3	59.91	0.0450981	21.64	15.05	34.3	59.91			0.0450981
		HLA-DMB			major histocompatibility complex, class II, DM beta		22.77	15.73	71.62	49.77	0.0388069	22.77	15.73	71.62	49.77			0.0388069
		SREBF1			sterol regulatory element binding transcription factor 1		7.39	16.1	46.24	48.31	0.0103187	7.39	16.1	46.24	48.31			0.0103187
		SH2D5			SH2 domain containing 5		18.7	19.68	7.8	6.64	0.036974	18.7	19.68	7.8	6.64			0.036974
		MFSD3			major facilitator superfamily domain containing 3		13.79	20.84	50.74	50.89	0.0292521	13.79	20.84	50.74	50.89			0.0292521
		IL7R			interleukin 7 receptor		14.47	26.49	3.22	6.9	0.0292521	14.47	26.49	3.22	6.9			0.0292521
		RRAD			RRAD, Ras related glycolysis inhibitor and calcium channel regulator		8.68	27.14	77.48	79.06	0.041716	8.68	27.14	77.48	79.06			0.041716
		LINC03052			long intergenic non-protein coding RNA 3052		22.13	31.28	0	0	1.12819e-25	22.13	31.28	0	0			1.12819e-25
		ABL2			ABL proto-oncogene 2, non-receptor tyrosine kinase		28.91	34.46	7.01	14.03	0.0388069	28.91	34.46	7.01	14.03			0.0388069
		RELT			RELT TNF receptor		26.67	36.01	11.22	12.29	0.0296893	26.67	36.01	11.22	12.29			0.0296893
		TSC22D3			TSC22 domain family member 3		46.53	36.61	258.02	95.49	0.0388069	46.53	36.61	258.02	95.49			0.0388069
		GLIPR1			GLI pathogenesis related 1		46.33	37.45	10.8	19.44	0.041716	46.33	37.45	10.8	19.44			0.041716
		DDIT4			DNA damage inducible transcript 4		69.3	38.58	332.42	437.39	2.80392e-06	69.3	38.58	332.42	437.39			2.80392e-06
		HLA-DQA1			major histocompatibility complex, class II, DQ alpha 1		25.69	38.99	188.82	127.85	0.000208408	25.69	38.99	188.82	127.85			0.000208408
		STEAP1B			STEAP family member 1B		37.25	39.86	15.05	12.28	0.0160032	37.25	39.86	15.05	12.28			0.0160032
		AMOTL2			angiomotin like 2		44.45	44.54	14.38	17.96	0.0104902	44.45	44.54	14.38	17.96			0.0104902
		ABHD5			abhydrolase domain containing 5, lysophosphatidic acid acyltransferase		46.16	45.74	18.64	17.26	0.0269056	46.16	45.74	18.64	17.26			0.0269056
		IFI6			interferon alpha inducible protein 6		21.2	53.58	145.79	167.02	0.0254193	21.2	53.58	145.79	167.02			0.0254193
		ZNF542P			zinc finger protein 542, pseudogene		45.43	57.88	8.86	16.64	0.00126654	45.43	57.88	8.86	16.64			0.00126654
		DKK1			dickkopf WNT signaling pathway inhibitor 1		72.32	60.6	7.55	14.12	7.74265e-06	72.32	60.6	7.55	14.12			7.74265e-06
		AEN			apoptosis enhancing nuclease		34.21	66.28	9.03	19.18	0.0443765	34.21	66.28	9.03	19.18			0.0443765
		CSF1			colony stimulating factor 1		91.6	94.22	247.39	255.34	0.0177757	91.6	94.22	247.39	255.34			0.0177757
		SERPINB2			serpin family B member 2		159.59	102.48	20.66	27.83	7.74265e-06	159.59	102.48	20.66	27.83			7.74265e-06
		CRIP2			cysteine rich protein 2		124.1	111.92	475.31	258.16	0.041716	124.1	111.92	475.31	258.16			0.041716
		IFI27			interferon alpha inducible protein 27		91.65	114.08	439.92	268.48	0.0240643	91.65	114.08	439.92	268.48			0.0240643
		CCN2			cellular communication network factor 2		98.98	141.45	22.55	36.86	0.00101203	98.98	141.45	22.55	36.86			0.00101203
		NOP16			NOP16 nucleolar protein		193.92	235.28	55.44	90.82	0.0190728	193.92	235.28	55.44	90.82			0.0190728
		HLA-DRA			major histocompatibility complex, class II, DR alpha		232.68	265.01	872.52	653.8	0.0126715	232.68	265.01	872.52	653.8			0.0126715
		CCN1			cellular communication network factor 1		261.69	312.93	83.13	123.29	0.0208733	261.69	312.93	83.13	123.29			0.0208733
		ODC1			ornithine decarboxylase 1		402.92	506.29	154.89	204.48	0.0388069	402.92	506.29	154.89	204.48			0.0388069
		ANKRD1			ankyrin repeat domain 1		1586.32	569.49	64.03	118.81	2.73772e-05	1586.32	569.49	64.03	118.81			2.73772e-05
		CD74			CD74 molecule		494.81	670.27	2413.07	1403.9	0.0297163	494.81	670.27	2413.07	1403.9			0.0297163
		SLC3A2			solute carrier family 3 member 2		582.97	941.1	225.86	321.25	0.041716	582.97	941.1	225.86	321.25			0.041716
